# Supplementary material for: Social overcrowding impacts gut microbiota, promoting stress, inflammation, and dysglycemia
Source: Gut Microbes. 2021 Dec 2;13(1):2000275. doi: 10.1080/19490976.2021.2000275 (PMC8726700; doi:10.1080/19490976.2021.2000275)
Supplement: Supplemental Material [file KGMI_A_2000275_SM6531.zip]

Archive with 8 entries (7 files):
- Supplementary information/
- Supplementary information/Figure S1.tif
- Supplementary information/Figure S2.tif
- Supplementary information/Figure S3.tif
- Supplementary information/Figure S4.tif
- Supplementary information/Figure S5.tif
- Supplementary information/Figure S6.tif
- Supplementary information/Supplemental material.docx
